# Supplementary material for: Prevalence and Determinants of Anorectal Disorders in Adult Patients with Urinary Incontinence: A Retrospective Cohort Study
Source: J Clin Med. 2026 Feb 1;15(3):1131. doi: 10.3390/jcm15031131 (PMC12898705; doi:10.3390/jcm15031131)
Supplement: Supplementary file 1 [file jcm-15-01131-s001.zip]

Archive with 1 entries (1 files):
- jcm-4044527-supplementary.pdf
